# Supplementary material for: Klf4 protects thymus integrity during late pregnancy
Source: Front Immunol. 2023 Apr 27;14:1016378. doi: 10.3389/fimmu.2023.1016378 (PMC10174329; doi:10.3389/fimmu.2023.1016378)
Supplement: Supplementary file 2 [file Table_3.xlsx]

## Sheet: Supp. Table 3
Supplementary table 3. Differentially expressed genes (DEGs) in both cTECs and mTECs between KO and LOX females, in homeostatic conditions and during pregnancy
DEGs were identified with a p-value < 0.05 and a fold-change > |1.5|.
Homeostatic conditions (non-pregnant females)						Pregnancy
cTEC KO vs LOX			mTEC KO vs LOX			cTEC KO vs LOX			mTEC KO vs LOX
ID	log2 FC	P Value	ID	log2 FC	P Value	ID	log2 FC	P Value	ID	log2 FC	P Value
1190002N15Rik	-1.00572	0.000600947	Ano1	-0.845334	0.000147564	Klf4	-1.10221	1.71051e-06	1500015O10Rik	-1.87374	0.008247
1500015O10Rik	-1.11779	0.0377147	Anxa8	-1.10846	8.05808e-07	Cav2	-0.873407	3.42542e-06	4921528I07Rik	-1.37214	0.00259179
5430403G16Rik	-0.877114	0.00356522	Atp6v1c2	-1.4027	3.04862e-05	Rnase4	-0.829223	9.09298e-06	5430427O19Rik	-1.94628	0.0151687
A4galt	-0.952644	0.0095916	Bbox1	-0.810468	6.84729e-05	Mfap3l	-0.892383	9.73916e-06	Acaa1b	-1.52841	0.0218297
Acsbg1	-1.27015	0.0305983	Calm4	-1.23702	0.000725049	Angptl4	-0.985102	3.0929e-05	Alb	-1.2611	0.0248138
Acvr2a	-0.837227	3.14277e-05	Cd59a	-0.937909	0.0104084	Hmgcs2	-0.935933	3.20193e-05	Alox12b	-1.35869	0.0175807
Adamtsl5	-0.843905	0.0050474	Chil4	-1.09391	9.98091e-07	Pdk4	-1.07961	0.000123448	Anks4b	-1.01116	0.0174016
Agr2	-1.25395	0.00247016	Col17a1	-0.879019	7.28057e-07	Col17a1	-0.827988	0.000124077	Atp12a	-2.35809	0.0098791
Aldh1a2	-1.99246	0.00526342	Col3a1	-0.888837	0.000136197	Prss23	-0.936523	0.000312502	Btbd8	-1.05125	0.00443864
Alox12e	-0.845071	0.00969267	Col8a1	-0.805781	0.0046494	Ces2e	-0.835378	0.000378053	C130074G19Rik	-1.06968	0.00884387
Alox15	-0.892093	0.0443732	Crabp2	-1.13179	8.6049e-06	Pitpnm3	-0.930929	0.000395027	C1qtnf3	-1.53	0.000744177
Alpk2	-1.38693	0.0286136	Dhrs9	-0.93667	0.0225556	Serpinb10	-0.986539	0.000635911	Calb1	-2.42802	0.00122554
Anxa8	-0.883953	0.000867894	Dmkn	-1.10997	2.25618e-05	Slc6a9	-0.838089	0.000644937	Calcb	-1.32816	2.02135e-05
Apoo-ps	-6.90571	6.1211e-08	Duox1	-1.11395	0.00127531	Gpm6b	-0.845237	0.000730976	Calcr	-1.82653	0.00887258
Arhgap5	-0.833593	2.80634e-05	Ecel1	-0.9975	1.58203e-05	Epha3	-0.810432	0.0009812	Calm4	-1.35421	0.0131743
Atp6v1c2	-1.22536	0.0129088	Fam83e	-0.954798	0.0128878	Cyp3a41a	-1.26677	0.00119707	Car4	-1.47464	0.0061088
Bbox1	-1.38407	0.000510357	Flg	-1.0085	0.0376892	Dach2	-1.50908	0.0012063	Cav1	-1.078	9.13497e-05
Bche	-0.874155	0.00143092	Gm10036	-0.805655	0.0464633	Cav1	-1.07585	0.00145851	Cbln4	-0.912971	0.0363231
Bex1	-0.89026	0.0092364	Gm28035	-1.20219	0.00744642	Sema3e	-0.947944	0.00182631	Ccr6	-1.74351	0.00910579
Bmper	-1.81039	0.0163098	Gm2956	-5.98313	4.92932e-08	AY036118	-6.42077	0.00183365	Cd80	-0.978991	0.00168742
Bmpr1b	-0.809521	0.00340765	Gm3002	-1.06861	0.0345244	Psme2b	-1.29013	0.00185612	Cdc7	-1.27479	0.0159308
C1qtnf3	-1.29039	0.000815673	Gpc3	-0.826693	0.000359034	9930111J21Rik2	-0.80705	0.00191851	Cenpk	-1.11969	0.0458124
Cacna1g	-0.848468	0.00384684	Gvin1	-1.54026	0.000523624	Gpc3	-0.980979	0.00202786	Chil4	-1.61621	6.97337e-06
Calm4	-1.12868	0.0431889	Jph2	-0.816875	0.00856638	Zfp493	-0.853982	0.00208879	Chl1	-1.25384	9.45246e-05
Calml3	-0.838996	0.012046	Krt1	-0.879834	0.0135061	Dnah3	-0.959652	0.00212213	Clrn3	-1.23436	0.00761965
Carnmt1	-1.12196	0.000123743	Krt10	-1.11364	5.37925e-05	Krtdap	-1.50666	0.00219127	Col17a1	-1.1153	2.46437e-06
Casr	-0.88362	0.006596	Krt6a	-1.22779	7.8275e-06	Gm35315	-1.02586	0.00222513	Crabp2	-0.955683	0.00209605
Cav2	-0.996066	2.68536e-05	Krt78	-1.41178	0.00101925	E2f8	-1.23985	0.00270417	Crnn	-1.49106	0.00859695
Ccl11	-1.4454	0.0052872	Krt79	-0.975264	0.00161468	Bcat1	-1.67974	0.00346799	Ctrb1	-1.50479	0.022904
Cenpk	-1.44837	0.0259852	Krtdap	-2.2339	1.23964e-08	1700012D14Rik	-1.00782	0.0038861	Cxcl2	-0.945867	0.00533985
Cfh	-0.825216	0.000202788	Lcn8	-0.874821	0.0252982	Dmkn	-0.982509	0.00424079	D730001G18Rik	-0.814399	0.0240306
Chga	-0.869472	0.0124261	Lgr6	-0.893911	0.000643677	Gm2223	-5.00003	0.00465234	Depdc1a	-3.46249	0.0104251
Chil3	-1.96715	0.00429054	Lrrc32	-0.987054	9.06279e-05	Olfr1438-ps1	-0.975734	0.00480733	Deup1	-1.52942	0.0287514
Chil4	-1.97114	0.000280506	Matn1	-0.924797	2.23876e-05	Gm43498	-1.01568	0.00532324	Dkk2	-1.59888	0.011449
Chrna4	-1.17392	0.0105192	Mst1r	-0.806946	0.00158705	RP24-226N22.1	-5.55467	0.0058838	Dmkn	-1.64708	6.66822e-07
Chst5	-1.04096	0.020242	Nat8l	-1.39635	3.92463e-05	Ston1	-0.811645	0.00626277	Dsg3	-1.35214	0.00349069
Cntn2	-1.21795	0.00185687	Olfml3	-1.4851	0.00011762	Gm2058	-3.71145	0.00643769	Edil3	-1.3074	0.048677
Col17a1	-0.866695	0.0019554	Osr1	-1.61027	1.10416e-06	C1qtnf3	-1.51076	0.00645181	Fabp6	-1.43396	0.00310053
Col25a1	-0.974353	0.0213461	Oxtr	-0.937832	0.00109868	Plin4	-1.14675	0.00734546	Fam46b	-1.46067	0.0138928
Col3a1	-0.893409	0.0323969	Pdgfrl	-0.914044	0.0290693	Paqr5	-0.808393	0.0080078	Fer1l6	-1.32671	0.00607976
Col8a1	-1.19572	0.00755855	Pira2	-0.855674	0.0268439	Usp13	-1.10265	0.008437	Flg	-1.11587	0.0130212
Cpne7	-0.907701	0.0296615	Rab38	-1.05461	0.00414809	Btnl6	-1.422	0.00845944	Gabrp	-1.39364	0.000419116
Crabp2	-1.09929	0.000260109	Rapgefl1	-0.831797	0.000265536	Gm16386	-1.22893	0.00864852	Gm10171	-1.0267	0.0369449
Crp	-1.55353	0.0478501	Serpinb11	-0.843042	0.00033142	Ttbk1	-1.20699	0.00868423	Gm12854	-1.28355	0.000326687
Cxadr	-0.803672	0.00072186	Trabd2b	-0.926714	4.82387e-05	Btnl5-ps	-1.14333	0.00873373	Gm14137	-1.35673	0.00400577
Cxcl14	-1.5194	0.0480639	Xlr3b	-1.05809	0.0026121	9930111J21Rik1	-0.96606	0.0100463	Gm14434	-2.35844	0.0180502
Cyp4b1	-0.823556	0.0121157	1110002E22Rik	0.874988	0.000321353	RP23-451H6.2	-3.9067	0.0100638	Gm15459	-1.47967	0.0352431
Dhrs9	-1.62094	0.000611666	1700088E04Rik	0.84598	0.0105481	Gm6505	-4.43449	0.01073	Gm28177	-2.10427	0.0197326
Dmkn	-1.68614	0.000153173	1810046K07Rik	1.11953	0.00363784	Loxl4	-0.981295	0.0111549	Gm29094	-2.19794	0.00798
Dsg1a	-1.61105	0.0338529	2210407C18Rik	0.897102	0.00159879	Gm37357	-1.1591	0.0116052	Gm3002	-4.7569	0.00309009
Duox1	-0.915044	0.00291928	5430427O19Rik	0.856976	0.0126834	Smarca5-ps	-0.979453	0.0122124	Gm3373	-2.97687	0.0314
Ear2	-0.8612	0.0496679	A2ml1	1.00582	0.00397396	Gm5884	-4.83315	0.0122463	Gm3650	-1.60151	0.00551395
Ecel1	-1.93985	0.00368857	A3galt2	0.917305	0.0419993	Frmpd2	-1.2865	0.0126335	Gm42900	-1.28958	0.0147907
Edn3	-1.20212	0.00657371	A630073D07Rik	2.40081	0.000391468	Gm37767	-1.04791	0.0133132	Gm42936	-4.69888	0.00368586
Erbb4	-0.996588	0.0137743	Abcc9	1.04477	0.00398947	Dmrtc1c2	-1.0538	0.0144655	Gm43255	-1.07351	0.0154602
Esrrg	-0.809424	0.00441623	Adgrg3	0.899383	0.0268542	Fam177a	-1.17858	0.0152087	Gm5345	-2.77622	0.0367143
Fbn1	-0.914208	0.0404036	Adgrg6	0.816748	0.000189752	Lpar5	-1.24637	0.0165302	Gm6136	-1.92472	0.0164468
Fcgbp	-1.02669	0.00645118	Agt	1.35347	0.00104588	Cbx3-ps7	-1.8849	0.016862	Gm7582	-2.94162	0.0376213
Fer1l6	-0.849414	0.00861563	Agtr2	1.65681	0.000580452	Hnf4g	-0.800808	0.017005	Gm94	-0.958455	0.0277063
Fibin	-1.13694	0.00230319	Akr1c12	0.827667	0.00445567	Rnf39	-0.861473	0.0172317	Golga7b	-1.02162	0.017814
Flt1	-1.4876	0.00332575	Akr1c19	1.36411	0.000463416	Xlr3a	-1.49598	0.0174509	Gsdmc4	-1.29334	0.0391403
Gata2	-1.02907	0.0211693	Alox5ap	1.56629	0.000193552	Cyp3a63-ps	-0.964858	0.0181211	Gstp2	-1.06163	0.0288354
Gatm	-1.30557	0.0271914	Anks4b	0.88154	0.00053187	Adamtsl5	-1.0712	0.0184878	Gstp3	-1.95653	0.00432697
Gcm2	-1.0419	0.000518176	Anxa10	0.985143	0.00382922	Dlx4	-0.844794	0.0211766	Gucy1b3	-0.890127	0.0371643
Gdpd2	-1.0555	0.0043058	Apoa4	0.837132	0.000842046	Styx	-1.47954	0.021231	Gzmb	-1.85134	0.00807154
Gfra2	-1.43273	0.021492	Arhgap4	0.872051	0.0144087	Gm281	-1.30321	0.0212933	Heg1	-0.884891	0.0084197
Gldn	-1.39144	0.0448072	Arhgef38	1.20866	0.000123884	Nalcn	-1.41836	0.0219529	Hrnr	-1.43821	0.000346461
Gm10282	-0.871778	0.0029917	Art5	1.11903	0.0157593	Klk1b11	-1.15742	0.022849	Ifit1bl2	-1.40097	0.0307708
Gm10330	-0.91334	0.0354513	Atp1a2	0.825392	0.000904163	Tdrd1	-0.88934	0.0229871	Ifitm1	-0.916044	0.000464223
Gm10600	-1.09801	0.00945381	Atp2a3	0.970384	3.71982e-05	Gm8752	-3.0022	0.023548	Igsf11	-1.05349	0.035571
Gm13212	-1.33563	0.000175448	Atp2b3	0.99561	0.0173657	6720427I07Rik	-0.838461	0.0244229	Il11ra2	-1.34817	0.005333
Gm13305	-1.02196	0.0274772	Avil	1.24862	0.000552983	Vmn2r29	-1.98845	0.0244779	Il1f9	-1.55761	0.033932
Gm14327	-1.02985	0.0195167	Baat	0.892451	0.0443896	RP23-79J15.5	-1.22736	0.0245028	Itgam	-1.282	0.0111328
Gm14410	-0.90252	0.000149482	Baiap3	1.56821	1.52687e-05	Rmrp	-1.63166	0.0248744	Kcnd3	-1.20741	0.0334139
Gm14435	-1.20728	0.00561375	BC016579	1.33806	0.00547844	A530032D15Rik	-1.07737	0.025082	Kcnj16	-1.30866	0.00720227
Gm14698	-0.978749	2.28388e-05	Bcl2a1a	0.877746	0.0210555	Pdzd7	-1.05224	0.0269732	Kcnq4	-1.39287	0.0144954
Gm2026	-1.05366	0.0208641	Bdnf	0.814082	0.00552904	Gm28439	-5.18875	0.0279956	Klk7	-1.47634	0.000703678
Gm21970	-3.68836	0.0049798	Bmx	1.68886	7.51204e-05	Olfr509	-0.919048	0.0298262	Krt1	-1.19464	0.0094539
Gm3604	-0.885028	0.00248163	Bpifa1	0.851217	0.00030132	Fam111a	-0.877687	0.0306172	Krt10	-1.1432	1.25699e-05
Gm37988	-3.77778	0.0258072	Bpifb9b	0.866382	0.00502541	Col4a3	-1.39791	0.0315839	Krt6a	-1.45484	2.68526e-05
Gm4070	-1.33995	0.000904338	Brinp3	0.928603	0.013351	Gm24447	-1.53188	0.0319706	Krt71	-1.63163	0.00588127
Gm5141	-0.976915	0.00102553	C130074G19Rik	0.859509	0.00132846	Pcdhgb8	-0.861758	0.0338831	Krt75	-1.18563	0.00215537
Gm8113	-0.827661	0.00859539	C4bp	1.36003	0.00299571	Gvin1	-3.74417	0.0340431	Krt77	-1.25919	0.00188764
Gm8206	-1.09828	0.0238992	C8b	1.6617	0.001582	Gm20784	-1.13123	0.034734	Krt78	-2.28582	0.000178232
Gm94	-1.04082	0.0181052	Cacnb2	0.86677	0.00733142	Gm21378	-1.13123	0.034734	Krt79	-1.81504	0.000670686
Gprin3	-0.926085	0.000664013	Cacng8	0.813208	0.00920392	Rab11b-ps2	-3.02028	0.0348277	Krt80	-1.20108	0.0110833
Gpx3	-0.943062	0.032054	Car7	1.68055	0.000141388	Hist1h2br	-0.817341	0.0366695	Krtdap	-1.67532	1.552e-07
Greb1	-1.00345	0.040103	Car8	1.13645	1.10653e-05	Rptn	-0.830346	0.0384365	Ly6d	-0.992974	1.79048e-05
Gulp1	-1.03159	1.59569e-05	Cbln4	1.40415	0.00143831	Hist1h1e	-0.8356	0.0404115	Mag	-1.95405	0.00314778
Gvin1	-1.2948	0.00417987	Ccdc129	1.0928	0.00582299	Gm16794	-0.820126	0.0407409	Mall	-0.936467	0.00558105
H60c	-2.91648	8.7187e-05	Ccdc96	0.848208	0.010346	Gm2026	-0.964209	0.0413644	Mcoln3	-1.1907	0.00598692
Hacd4	-0.825509	0.00230234	Cd180	1.12277	0.00160253	Rn7s1	-1.52329	0.041639	Meiob	-1.10763	0.0368852
Hnmt	-0.800994	0.00211973	Cd300lf	1.05163	0.00184712	Rn7s2	-1.52329	0.041639	Meltf	-1.02484	0.0306784
Hpcal4	-1.22495	0.01259	Cdh17	0.888422	0.000768075	Klhl38	-0.927003	0.0426045	Mep1a	-1.06503	0.00505987
Hpse	-1.02132	0.00178183	Cdhr2	1.1702	0.000243224	Zfp990	-0.900726	0.0446258	Mroh2a	-1.1015	0.0199585
Hpse2	-1.12324	0.0300812	Cdhr5	0.80158	0.00836958	Rpph1	-1.41193	0.0446315	Muc13	-0.995637	0.0027056
Hrnr	-2.65239	0.0194791	Cdk5r2	0.809079	0.0298128	Gm29247	-1.49818	0.0452517	Muc5ac	-1.20782	0.000247146
Ifi202b	-0.825454	3.39309e-05	Cdkn1c	0.93913	0.000100325	Ccdc121	-0.887418	0.0457675	Myh13	-1.82288	0.0103548
Ifi204	-0.814387	0.00088161	Ceacam10	1.02372	0.00232129	Gm14435	-0.874108	0.0458265	Nat8l	-1.32819	0.0196615
Il13ra2	-1.44725	0.000783848	Ceacam20	0.857675	0.038589	Gal3st2	-2.55858	0.0464588	Nefl	-1.87224	0.000441671
Il18r1	-1.00063	0.00134936	Celf3	0.947529	0.00485457	4930539E08Rik	0.860638	7.8861e-07	Nid1	-1.1347	0.00333959
Itgam	-0.882567	0.00649515	Ces5a	0.884136	0.0011891	Ctsc	0.925456	8.02724e-07	Npsr1	-1.73049	0.0172263
Jam2	-0.890975	0.00739981	Chat	1.65714	0.00450899	Spib	1.09966	1.61518e-06	Nrg4	-1.29918	0.0189007
Kcnb2	-1.60342	0.000623672	Chgb	1.38203	3.05989e-05	Mmp9	0.814847	3.68032e-06	Nrxn1	-1.26136	0.00943206
Khdc1a	-1.66133	0.0302147	Chn2	0.819432	0.0109114	Lyz2	1.21279	3.82833e-06	Nts	-1.27262	0.000669028
Khdrbs2	-1.22997	0.0183869	Chrdl1	0.939256	0.00481554	Crip3	0.839636	5.6934e-06	Olfml3	-0.849057	0.0218019
Kl	-1.15985	0.00425529	Chrna10	1.34069	0.000275253	Cadm4	1.68916	6.94573e-06	Osr1	-1.64381	0.000199975
Klk7	-3.14653	0.0180439	Clca3b	1.34144	2.38926e-05	Trpm2	1.35145	8.74545e-06	Paqr5	-1.22493	0.0421683
Krt1	-1.25933	0.00145918	Clca4b	0.943316	0.048283	Ncf2	1.04521	9.08744e-06	Pcdh8	-1.01116	0.0226901
Krt77	-1.76329	0.0399874	Clec2e	0.83024	0.0222347	Lpo	1.26331	1.27227e-05	Pctp	-0.951534	0.0247202
Krt78	-2.18116	2.98179e-05	Clec2g	1.28144	0.00444501	Dpysl3	0.934193	1.28363e-05	Pglyrp1	-1.18202	0.00410513
Krt79	-1.8701	0.00756137	Clec4e	2.02801	0.00047606	Gm28438	9.74179	1.2851e-05	Piwil2	-1.23327	0.0458775
Krtdap	-2.78917	0.000115655	Clic6	1.32611	0.000128333	Colq	1.19086	1.69825e-05	Ppfia3	-1.50902	0.0172587
Lingo2	-1.20408	0.0113078	Clrn3	0.837308	0.000877005	Cxcl11	1.58819	2.27885e-05	Rbpsuh-rs3	-1.96121	0.000970864
Lipm	-1.34055	0.00430741	Cnnm1	0.983123	0.0220356	Gm21541	2.37291	2.32009e-05	Retnla	-1.50295	0.0189894
Lrp2	-1.02131	0.00234202	Cntnap5a	0.93677	0.0020725	Eif4a-ps4	1.36726	2.84355e-05	RP24-286B23.1	-1.15215	0.0287056
Macc1	-0.869957	0.00741994	Col10a1	1.03846	0.000663745	Rgs5	1.50621	2.90061e-05	Rptn	-1.49978	2.54673e-06
Mal2	-0.933946	0.00037076	Col4a4	1.55417	0.000763501	Cnmd	1.43047	3.17538e-05	Scgb1a1	-3.42258	0.00813074
Mcoln3	-0.996632	0.00370846	Col6a6	0.959858	0.0359037	Kndc1	1.27672	3.49075e-05	Scn9a	-1.52841	0.00723328
mt-Atp6	-1.45892	0.00126063	Cpa6	0.849309	0.0083276	Glipr2	0.802078	3.66326e-05	Scp2-ps2	-1.356	0.0393833
mt-Co3	-0.871136	0.00110747	Cpb2	1.46322	0.000309918	Basp1	1.24457	3.96577e-05	Sdr9c7	-1.66772	0.00669422
mt-Nd3	-1.89909	0.000960439	Cpn1	1.23901	0.000163369	S1pr3	0.872633	4.00404e-05	Serpinb10	-1.41999	1.75978e-05
Muc15	-1.09827	0.0284439	Crisp1	0.815181	0.0123854	Vim	0.872187	4.106e-05	Serpinb11	-1.21221	6.85076e-05
Muc5ac	-1.65983	0.00751187	Crx	0.923601	0.0268879	Wbscr17	0.851924	4.84975e-05	Serpinb12	-1.22648	0.000476642
Muc5b	-1.77799	3.61053e-05	Ctla4	1.53817	0.0231613	Mcam	1.06512	5.46122e-05	Serpinb2	-1.36791	3.14095e-06
Myl1	-0.857055	0.0049438	Ctrb1	1.0831	0.00188093	Fxyd6	1.02229	5.74084e-05	Serpinb3a	-1.5125	0.0184942
Myl7	-1.86648	0.0338575	Cubn	0.99545	0.00366464	Mfap4	2.57817	6.60792e-05	Serpinb7	-1.51297	0.00431074
Nap1l2	-0.806856	0.0431853	Cxcl2	0.806805	0.00272734	Clca3b	2.8886	7.39818e-05	Serpinb8	-1.09722	0.00348083
Neto2	-0.809362	0.00366515	Cxxc4	1.04534	0.0199572	Mdk	1.00452	7.64454e-05	Skint11	-1.45275	0.0205999
Nhlh2	-2.02879	0.0490165	Cyp2g1	1.05367	0.0159514	Ighm	1.87194	8.00355e-05	Slc22a4	-2.09698	0.0488231
Nos1	-0.922116	0.0259604	Cyp4x1	0.956466	0.0048909	Pkdcc	1.05026	8.05698e-05	Slc26a9	-1.71538	0.00225402
Npy1r	-1.21928	0.0117127	Dab1	0.985991	0.00160512	Nrep	1.08853	8.21033e-05	Slc7a8	-1.0576	0.0142716
Ntrk2	-0.871987	0.000854405	Dao	0.897928	0.0107821	Hes6	1.30611	8.48092e-05	Sostdc1	-1.4207	6.43239e-05
Ogn	-1.40553	0.00131623	Ddc	1.58222	6.36605e-06	Lgals1	1.0098	8.83987e-05	Spink5	-0.977103	3.12646e-06
Osr1	-1.15253	0.0019185	Defa21	1.14685	0.0250431	Gm10851	1.17162	9.23516e-05	Sprr2a3	-0.886507	0.0140519
Pam16	-1.13129	0.0436472	Dgki	1.02823	0.000314317	Ascl1	1.90716	0.000107377	Tac2	-1.24458	0.0113468
Pappa	-1.24234	0.00124616	Dhh	0.8453	0.00674065	Lypd1	1.42091	0.000109298	Tdo2	-1.99242	0.000345858
Pcdh17	-0.916467	0.0061098	Disp2	1.07069	0.000654541	Lgi2	1.64959	0.000109733	Tenm1	-1.64631	0.0216215
Pcdh7	-0.818013	0.00202131	Dnah12	1.11344	0.0019087	Pdlim3	1.29672	0.000119583	Tff3	-2.01022	0.0195745
Pgc	-1.71544	0.0388255	Dnah5	0.998667	0.000325729	1810011O10Rik	1.13318	0.000126051	Tmem100	-1.3046	0.011031
Pkib	-0.823859	0.000890794	Dnajc22	1.553	0.00270813	Scg5	1.33068	0.000142979	Tmem236	-1.51806	0.00178756
Plagl1	-0.999706	0.000343338	Dner	0.884648	0.0160709	Pla2g5	1.55733	0.000152347	Tmigd1	-1.04184	0.0385239
Plcb1	-1.01993	0.00434879	Eif4ebp3	2.54642	0.0452671	Vcan	0.999214	0.000159639	Tnmd	-1.0866	0.00198856
Plin4	-1.37606	0.00272496	Elavl4	1.17949	0.00578464	Cd177	1.51797	0.000165005	Tph1	-1.13206	0.00451002
Plscr4	-1.31402	0.0113882	Eomes	0.994203	0.00925575	Kcna2	0.878577	0.000167362	Unc93a	-1.30406	0.000788327
Pof1b	-0.813201	0.000932039	Epha5	1.0727	0.00204487	Robo2	1.05659	0.000174929	Vill	-1.30858	0.00676757
Postn	-0.865234	0.00577087	Erv3	1.46598	0.000224027	Col6a4	2.10869	0.000175355	Xlr3a	-1.42762	0.0293679
Prlr	-0.874565	0.0021638	Etv1	0.812116	0.00373106	Chil1	1.01828	0.000180518	Xlr3b	-2.85261	0.00960822
Prrg1	-1.1295	0.000109632	Faim2	0.809208	0.0483598	Acacb	2.30691	0.000182565	Zp2	-1.26338	0.0101768
Prrx1	-1.59083	0.00548005	Fbxl21	1.00103	0.00227536	9530053A07Rik	1.38071	0.000182871	1700016P03Rik	1.39557	0.0451383
Prrx2	-0.85953	0.0273043	Fcamr	0.974535	0.00991378	Serinc2	1.18891	0.000192706	AI662270	1.70888	0.017734
Pth	-1.11653	0.001691	Fez1	0.830749	0.0123965	Ncam1	1.52052	0.000193315	Arhgap30	1.01	0.0325497
Qpct	-1.34385	0.000290881	Fndc5	0.83199	0.0159739	Des	2.21876	0.000197997	Arpp21	1.31196	0.00997746
Rab39b	-1.03913	0.00489671	Fndc7	1.04512	0.000689659	Ikzf1	1.16966	0.000219724	Baiap3	1.65516	0.00724836
Rgs17	-1.45406	0.00258625	Fyb	0.920289	0.00717415	Htr7	1.02224	0.000220918	BC051226	1.36799	0.015366
Rhcg	-0.929917	0.00296222	Gc	0.911772	0.0320846	Igf2	1.9657	0.000225533	Cabyr	1.92836	0.0181242
RP24-219P17.7	-0.956734	0.00316319	Gcgr	1.35699	0.0459107	Heyl	1.00488	0.000236549	Carmil2	1.47696	0.0177329
RP24-388A6.3	-1.01995	0.0327087	Gimap8	0.812695	0.00936443	Relt	1.57174	0.000256583	Cd2	2.62895	0.00662135
Rpl9-ps6	-0.825139	0.00127457	Gls2	0.865398	0.016396	Pde1b	1.01743	0.000271862	Cd84	1.16502	0.0277021
S100a8	-1.55982	0.0149597	Gm10093	1.49231	0.00959647	Sez6l	1.31703	0.000276821	Coro1a	1.06065	0.0058454
Scn7a	-0.939946	0.000602385	Gm10717	2.67944	0.000108103	Arnt2	0.928329	0.000292549	Cpn1	1.51514	0.00691269
Sdpr	-1.12998	0.014094	Gm10718	2.54732	1.31303e-05	Fgd5	1.07622	0.000308314	Dact3	1.32308	0.0434588
Sdr9c7	-1.74739	0.00248214	Gm10719	3.58373	1.2118e-05	C4b	0.927589	0.000314059	Dancr	1.95666	0.00759769
Sema3d	-1.34165	0.00078683	Gm10800	3.35437	1.8684e-06	Slc4a11	1.26838	0.000324748	Dntt	2.18534	0.000220501
Serpinb11	-1.06838	0.000117689	Gm10801	2.96471	2.91263e-05	Mapk13	1.155	0.000326055	Gck	1.19965	0.00259147
Serpinb12	-1.30048	0.032231	Gm15056	1.82401	9.50074e-05	Cdhr1	1.9676	0.00034196	Gimap4	2.17793	0.00229473
Serpinb3a	-1.21275	0.00604607	Gm21897	0.828682	0.0129398	Cxcl14	2.45352	0.00034459	Gimap6	1.20891	0.00985328
Serpinb7	-1.76854	0.000486988	Gm21983	1.12582	0.0242629	Slc24a4	0.902917	0.000382606	Gm12918	3.30884	0.000606071
Sh3bgrl	-1.11824	8.93601e-06	Gm3005	1.43094	0.0312609	C1qtnf6	1.54972	0.000394415	Gm13236	1.96503	0.0174813
Skint10	-1.34735	0.000546839	Gm3264	1.30589	0.0254077	Cxcl9	1.40234	0.000407685	Gm13630	3.1543	0.00173422
Skint11	-1.88677	0.00859736	Gm3667	0.957449	0.00173791	Ptprn2	0.988245	0.000410589	Gm14685	3.48835	0.0183933
Skint3	-1.31168	0.00527771	Gm3739	0.90574	0.000724204	Grp	1.19557	0.000422721	Gm15246	2.20193	0.00619584
Skint7	-1.08921	0.000574733	Gm3752	0.810404	0.035276	A630076J17Rik	1.79459	0.00042499	Gm15710	3.1446	0.00183823
Slc1a1	-0.983223	0.00924374	Gm4952	1.69618	0.000125656	Adcy2	1.52282	0.000460175	Gm20683	5.89707	2.45933e-05
Slc34a2	-0.966318	0.0138611	Gm5784	0.857419	0.00448984	Sez6	1.79412	0.000466068	Gm2225	1.0792	0.000950227
Slc7a11	-1.22421	0.00734763	Gm609	1.45725	2.69842e-05	Alox15	1.53011	0.000493535	Gm26870	1.13624	0.0318534
Slitrk4	-2.08861	0.0121437	Gnat3	1.48303	0.00383328	Scg2	2.40861	0.000495344	Gm28151	2.7333	0.0111811
Smtnl2	-1.0789	0.0228874	Gnb3	0.982548	0.00834119	Col9a2	1.3993	0.000500887	Gm2897	1.07311	0.030338
Sostdc1	-1.08111	0.0178873	Gng13	1.2453	0.00321287	Plekho1	1.54	0.000503029	Gm36070	1.33415	0.0356768
Sparcl1	-0.94383	0.00874798	Gpm6a	1.00924	0.014468	Sync	1.62645	0.000504181	Gm36638	1.28974	0.0250975
St6galnac6	-0.80766	0.0150758	Gpr174	1.1353	0.0492434	Sox7	1.38114	0.000505823	Gm36995	0.993695	0.0227839
Stmn2	-1.39752	0.0494391	Gpr182	0.968629	0.0145804	Fgf21	2.52051	0.000561499	Gm37375	1.13685	0.0253105
Sycp2l	-1.25838	0.00951246	Grm7	0.920924	0.00802986	Dchs1	1.36822	0.000564984	Gm37385	1.13685	0.0253105
Syn2	-0.968563	0.0112265	Gucy2e	0.824007	0.0250672	Pnmal2	1.54429	0.00062813	Gm37917	1.28402	0.000128258
Sytl4	-1.01517	0.00458313	H2-M1	1.20091	0.0282921	Neu2	1.26056	0.00063871	Gm43663	3.32153	0.000683551
Tgfbi	-1.27882	0.00605464	Hapln1	0.874018	0.0463053	Sptbn2	0.878314	0.000643484	Gm6969	3.32935	0.0325223
Tgm5	-1.27803	0.0217795	Hck	1.25474	0.000742669	3425401B19Rik	1.63811	0.000647753	Gm7278	1.69313	0.0184903
Timm8a1	-0.84488	0.000351871	Hepacam2	1.01396	9.03809e-05	Scx	0.946691	0.00067479	Gm8995	2.78189	0.00390178
Tlr4	-0.884309	2.04791e-05	Hmx2	0.875236	0.0249835	Mybph	2.47155	0.000747151	Gmfg	1.71433	0.00395842
Tm2d1	-0.877513	8.78095e-05	Hoxd4	1.00389	0.00226009	Wfdc18	0.830241	0.000784789	Hcls1	1.31056	0.0157203
Tmem47	-0.949052	4.69176e-05	Hsd3b6	1.09253	0.0159961	Gfra2	1.66039	0.000801889	Igha	4.0729	0.00459852
Tmigd3	-1.31503	0.0337504	Iapp	0.935918	0.00100916	S100a8	2.56737	0.000814768	Ighg2b	2.45945	0.0018834
Tmprss11b	-0.99493	0.00369704	Il10	1.05941	0.0423723	Il4i1	1.65398	0.000849099	Igkc	2.2479	7.34031e-05
Tmsb15l	-1.71358	0.00580892	Il25	1.5894	0.000593883	5330417C22Rik	0.900259	0.00085717	Itgb2	1.28436	0.00170121
Tmtc1	-0.877064	0.00060252	Inpp5d	0.939788	0.00184703	Abca13	1.23278	0.000885803	Itm2a	1.07522	0.0361043
Tnmd	-1.41042	1.52907e-05	Inpp5j	0.94434	0.00135459	Enpp2	0.995533	0.000907066	Lat	1.82886	0.00972216
Trabd2b	-1.01995	0.00262138	Irx1	1.50426	0.000658672	Ucma	1.55755	0.000908728	Mfap2	1.23432	0.0134022
Trim63	-1.17483	0.00274631	Kcnd3	0.976426	0.0168727	Cd4	1.44681	0.000922294	Mrgpre	1.58528	0.00936242
Triqk	-0.882958	9.23248e-05	Kcnh8	0.830644	0.0410428	Brinp2	1.51795	0.000968357	Ms4a7	2.34878	0.0116434
Tshz3	-0.901252	0.0236045	Kcnj3	0.996842	0.000419315	Igkc	1.80048	0.00101919	Neu2	1.1036	0.00874244
Tspan6	-0.921016	0.00149798	Kcnmb2	0.819178	0.0352913	Mrvi1	1.48589	0.00103071	Ntf3	2.18625	0.00300391
Ube2v2	-0.988859	3.16364e-06	Kcnq4	0.82306	0.0297855	Ly6c2	2.46476	0.00103202	P2ry10	1.47585	0.0210382
Unc45b	-1.09175	0.0179549	Kdm5d	1.02426	0.00170107	Aplp1	1.21436	0.00103387	Parvg	2.47793	0.00235722
Vbp1	-0.830673	4.72364e-05	Khdc3	0.99421	0.03598	Ccl19	1.23956	0.00105338	Pcdhga2	1.21212	0.00561984
Vit	-1.15515	0.0257403	Kif12	1.05435	0.00136122	Slc22a7	0.893079	0.00105865	Plppr3	1.22821	0.00355134
Vma21	-0.818592	7.21651e-06	Klk1b1	0.961985	0.0203601	Alox12e	1.17121	0.00107277	Prdm6	1.43227	0.035635
Vsnl1	-0.844974	0.00101012	Klk1b16	1.32526	0.0285059	Adora1	1.90052	0.00108544	Rbp4	1.1449	0.0118822
Wnk3	-1.09324	0.014226	Klk1b26	0.912711	0.0104126	Rgs4	0.869151	0.00110497	Rhoh	1.48253	0.0215791
Xlr3b	-1.35702	0.0101721	Kpna7	0.803334	0.0257192	Gm43738	1.91444	0.00111072	RP23-104D6.8	1.62264	0.0131488
Zfp119a	-0.838161	0.000992924	Lars2	1.73468	0.00185818	Atp6v0e2	1.02112	0.00112257	RP23-325D10.3	2.50451	0.0114459
Zfp119b	-0.862325	0.00160947	Lipf	1.12461	0.0146471	Col6a2	0.846814	0.00112391	Sell	1.31736	0.0274772
Zfp72	-1.09424	0.00435006	Lrfn3	1.16435	0.00866568	Plcd4	0.929013	0.00113303	Selplg	2.08794	0.0022573
Zfp758	-1.122	4.23241e-05	Lrmp	1.19626	0.000539958	6530402F18Rik	1.24419	0.00116999	Sla	1.52628	0.00332679
Zfp781	-0.990228	0.0189946	Lrrc34	0.813733	0.0255526	Gper1	1.56996	0.00121191	Smarce1-ps1	4.80684	0.0160459
Zfp808	-1.23253	8.50728e-05	Ltb	0.837553	0.000261171	Insm1	1.22172	0.00125589	Spo11	0.850833	0.0333434
Zfp820	-1.08466	0.00147465	Ltc4s	0.950244	0.0439119	Marveld2	0.935117	0.00126205	St8sia4	1.73609	0.0118383
Zfp825	-0.801649	0.000447054	Ly6g6f	1.83188	0.00829148	Gm2564	1.36557	0.00127766	Tepp	2.5708	0.00379366
Zfp931	-0.929179	0.000621506	Lyg2	0.846572	0.024429	Sec14l5	0.935585	0.001284	Themis	1.3682	0.0128301
Zfp935	-0.908124	0.000244124	Lyz1	0.944098	3.53701e-05	Hnf1a	1.71522	0.00130102	Tmem86b	1.14476	0.0436372
Zfp938	-0.805433	0.00156983	Mag	0.816187	0.0153413	Hs3st3b1	1.00215	0.00134192	Tmsb15b2	2.30442	0.00967008
Zfp942	-0.932997	0.000156386	Malrd1	1.93223	0.00161622	Adamts8	1.53901	0.00134797
Zfp943	-0.916029	2.11213e-05	Mcpt4	0.958127	0.0111252	Chgb	1.62356	0.00135083
Zfp944	-0.891347	0.000216844	Mfsd6l	1.12687	0.00376228	S100a3	1.19742	0.00136244
Zfp946	-0.939213	4.71378e-05	Mfsd7c	1.49375	0.000442656	Jph2	2.34027	0.00137279
Zfp960	-0.940826	0.000268542	Mmp7	0.809402	0.00450956	Adamtsl2	1.79933	0.00137956
Zfp965	-0.877843	0.00486719	Ms4a18	1.04013	0.01563	Csf2rb	1.5804	0.00138629
Zfp979	-1.0913	0.0210988	Muc13	0.825199	0.00755867	D7Ertd443e	1.75072	0.00141903
Zfp983	-0.8784	0.000833902	Mycn	0.851791	0.0288365	Stmn2	2.11057	0.00143997
Zfp984	-0.874741	4.95796e-05	Myo15b	1.25812	9.18362e-05	Speg	1.01293	0.0014446
Zfp991	-1.35463	3.57129e-06	Myog	0.88352	0.034432	Adgrb2	1.10094	0.00146455
Zfp994	-1.07052	1.52824e-05	Myrfl	1.11851	0.00148107	Myo1a	1.61294	0.00147935
Zmat4	-1.00149	0.000231944	Myt1	0.860965	0.0308594	Dnah8	1.2352	0.00148548
1110017D15Rik	0.922824	0.0361695	Nalcn	0.970529	0.00557071	Ddit4l	0.815572	0.00148563
1700016K19Rik	0.871113	0.0495569	Neurl1a	1.01483	0.000468537	Rnf183	1.31197	0.00150343
4930404N11Rik	1.19616	0.00991417	Nostrin	0.879723	0.00100474	Trem2	1.89923	0.00154525
8430408G22Rik	0.811579	0.00640334	Nov	1.31737	1.52376e-05	Cacna1b	1.49462	0.00154694
A2ml1	1.09855	0.00884279	Nrg4	1.18943	0.00410841	Engase	0.929587	0.00155641
Acaa1b	0.832349	0.000745449	Nrgn	1.98068	7.0983e-05	Gm29502	1.94426	0.00157094
Acat3	0.822107	0.0455671	Nrxn2	0.867339	0.0223434	Nos1	1.62715	0.00166494
AI467606	1.2898	0.00304615	Nxf7	0.870037	0.0119655	Nxpe3	1.0395	0.00168196
Aim1l	1.0762	0.0195833	Nxpe2	0.964802	0.00536134	Stox1	0.875372	0.00171084
Ak7	0.8575	0.010759	Olfm3	0.992262	0.021134	D430041D05Rik	1.77377	0.00178503
Alox5ap	0.853601	0.0377472	Olfr1221	0.892676	0.0158647	Kcnh3	1.51676	0.00182448
Aox2	0.879416	0.0403608	Olfr1247	0.818372	0.0135519	Ednrb	0.853724	0.00188018
Apol7e	1.55639	0.0163397	Olfr161	0.945335	0.0296695	Dnase1l3	0.857537	0.00190031
Areg	1.22843	0.0101408	Olfr204	0.99709	0.0169049	Alpk2	1.77526	0.00190172
Arhgap4	0.878765	0.000854233	Olfr63	0.842315	0.0168956	Ctss	0.849099	0.0019123
Arhgap9	1.42972	0.048027	OR4P4	1.05037	0.00720442	Aldoc	0.853166	0.0019584
Arhgdig	1.35302	0.00497618	P2ry12	1.3815	0.00238948	Cpxm1	0.911309	0.00196613
Art5	0.936345	0.0356792	P2ry2	0.914897	0.0198844	Cd72	2.26455	0.00201314
Aspg	1.00556	0.00567122	Pbld1	1.1802	0.00316183	Gm8113	0.992226	0.00204216
Atp7b	0.861948	0.00139114	Pcdh12	1.08892	0.00829503	Kcnq1	0.948741	0.00209364
Baiap3	1.01058	0.000512382	Pcdh20	2.09228	1.85474e-05	Gm3883	1.80659	0.00210009
BC051019	1.15329	0.0168659	Pde11a	1.1988	0.00692723	Grik5	1.01832	0.00217195
Camkk2	0.993846	0.00361128	Peg10	1.21811	0.00084943	Lama2	0.903373	0.00217258
Car14	0.823732	0.0451492	Pik3cg	1.85434	3.6415e-05	Fut1	1.89911	0.00222443
Car7	1.09882	0.0164613	Pik3r5	1.34117	0.000139556	Gng13	0.954672	0.00222628
Ccdc153	0.906654	0.00304533	Pkhd1	0.808623	0.0388131	Vit	1.09826	0.00223476
Ccdc33	0.898726	0.0121248	Pklr	0.976454	0.0160322	Tead2	2.05689	0.00225974
Ccdc40	0.977863	0.00354001	Plcb2	1.17413	0.00242495	Prr16	2.01968	0.00237465
Ccdc78	0.909398	0.0493448	Pln	0.816026	0.0145699	Syt13	1.14154	0.00242185
Ccr9	1.29764	0.017792	Pnp2	0.944147	0.0169643	Sstr2	1.31366	0.00243385
Cd27	1.21527	0.0403096	Pparg	0.897946	0.0154845	Pvalb	1.34865	0.00250922
Cd37	1.53796	0.0239294	Prg2	0.860146	0.001772	Dbn1	1.37369	0.00251443
Cd3d	1.14684	0.0324834	Prkcz	0.94582	0.00370386	AF529169	1.37071	0.00252036
Cd3g	1.76903	0.0213078	Prkg2	1.13311	0.00177392	Acta2	1.26557	0.00255803
Cd48	1.63157	0.0392571	Prox1	1.31133	0.000318774	Nptx1	1.14104	0.00257324
Cd68	1.03744	0.0192673	Prr15l	0.894097	0.00179995	Rtn4r	1.41913	0.00260231
Cd83	0.887483	0.0192187	Prr9	1.20534	0.00139532	Dapl1	0.922822	0.00271392
Cd8b1	1.71069	0.0203697	Prss53	1.10212	0.0413314	Dock2	0.893231	0.00280046
Cdh26	0.952932	0.0236818	Ptgs1	1.56646	9.69717e-05	D430019H16Rik	2.06775	0.00288979
Cdhr3	1.17218	0.00706864	Ptpn18	1.41715	0.000484616	Vstm4	1.06438	0.00288991
Cdhr4	1.19281	0.0124956	Ptprn	0.859126	0.0081889	Fam212b	0.920402	0.00298025
Celf5	1.21309	0.0106615	Ptprn2	0.824086	0.000457233	Scn3b	1.72174	0.00304984
Cfap44	0.97354	0.0246114	Rab3b	0.90507	0.0297129	Itm2a	1.3213	0.00305616
Cfap52	1.19861	0.00703117	Rasgrf2	1.88719	9.42614e-05	Itga9	0.932991	0.00312463
Cfap61	1.00894	0.00795261	Rasgrp3	0.860278	0.0416517	Pdlim4	0.83706	0.0031269
Cfap65	1.55662	0.00359382	Rbp4	1.36175	0.000140695	Prss33	1.63734	0.00313671
Chrm3	0.961503	0.0120392	Reg3b	1.03415	0.000994083	Agt	0.835881	0.00316183
Cldn10	0.910903	0.0104257	Resp18	0.940135	0.000104916	Jchain	1.31014	0.00325284
Cldn3	0.807158	0.00702835	Rflna	0.936035	0.0234629	Slc30a2	1.0596	0.00343711
Cox8b	0.848018	0.0394929	Rfx6	1.32503	0.000809105	Gm2163	1.64921	0.00348221
Cpn1	1.06284	0.0491088	Rgs13	2.0649	2.52543e-06	Loxl1	0.920382	0.0034831
Cpt1b	1.47102	0.00786845	Rgs2	0.853107	0.000257981	Chst2	0.88379	0.00366082
Crocc2	1.05442	0.00994966	Rgs22	0.994404	0.00609931	Pcdhb9	1.66498	0.003721
Cxcr4	1.51209	0.0449299	Rgs9bp	1.20401	0.00502806	Gm45837	0.893627	0.00382987
Dclk2	0.982191	0.00205716	Rhpn1	0.981312	0.0313349	Thbs4	1.13702	0.00408755
Dnah10	1.19037	0.025174	Ripply2	1.23908	0.0184099	Dab1	1.0067	0.00416707
Dnah5	1.01906	0.0436194	Rsph4a	0.976745	0.0210795	Kcne4	1.70843	0.00417542
Dnajb13	1.10631	0.0218328	Rtn4rl1	0.856343	0.013501	Cpn1	1.72582	0.00421006
Dntt	1.41032	0.0353944	Runx1t1	0.951764	0.00741568	Gja4	1.57162	0.0042272
Dok2	1.04479	0.0304978	Rxrg	0.877012	0.0181027	Prrx1	1.28709	0.00424318
Dok3	0.866996	0.022781	Sbpl	1.06628	0.00726377	Rhoj	1.02758	0.00426618
Dusp2	1.44388	0.0168385	Scg2	1.70531	6.98961e-07	Fgf11	0.987187	0.0042751
Dynlrb2	1.37037	0.0162969	Scg3	1.33547	0.00213119	Adgrb1	1.00976	0.00429267
Dynlt1b	0.845497	0.000215674	Scn3a	1.16594	0.00257745	Ret	2.50689	0.00430724
Eid3	0.904724	0.00435948	Sema4g	0.85588	0.00437024	Tulp1	1.31571	0.00431853
Eno4	0.939556	0.0148779	Serpina10	0.823813	0.00592752	Sez6l2	0.950471	0.00431906
F13a1	1.14942	0.0054669	Serpina3j	0.93232	3.92345e-05	Ramp3	2.06916	0.00449966
Fam183b	0.925624	0.0353563	Serpina7	1.37469	0.0191305	Thrsp	1.34031	0.00458641
Fam216b	1.01866	0.0205034	Sez6	0.925452	0.00685316	Fam131a	0.840295	0.00462762
Fam221b	0.840297	0.0120273	Sh2d6	1.2655	0.000200105	Fam19a4	1.58068	0.00472912
Fbxl2	0.896774	0.0116543	Sh2d7	1.38703	8.62146e-05	Shisa9	1.53891	0.00473696
Frmpd2	1.16569	0.0383012	Sis	1.18112	0.000252647	Nrgn	1.04347	0.00474056
Fxyd2	1.01809	0.00132333	Skint9	0.954555	0.00656273	Sh2b2	1.54833	0.00482215
Gdf7	0.894806	0.0247939	Slc16a12	0.822651	0.00577257	Slain1	0.872603	0.00484904
Gimap1	1.00006	0.0281224	Slc1a2	0.813734	0.0157671	Gm13391	1.135	0.00498213
Gimap3	1.00079	0.0211396	Slc26a7	1.25918	0.00803412	Cacna1h	2.15154	0.00498615
Gimap5	1.25587	0.00888461	Slc35d3	1.23933	0.00910721	Nfasc	0.86607	0.00505442
Gimap8	0.809343	0.00211454	Slc6a3	1.15695	0.00303507	Slc6a4	0.954175	0.0051245
Gm10382	1.30344	0.0233782	Slco4a1	0.935757	0.0180636	Cd180	0.906442	0.00513233
Gm10717	2.76386	0.00329259	Slit2	1.52468	0.000192273	Lrfn2	1.78634	0.00525431
Gm10718	3.30691	0.000151774	Slitrk6	1.45669	2.20965e-05	Scn2b	1.34658	0.00533054
Gm10719	2.54161	6.66574e-05	Snap25	1.23965	0.000353146	Tmem200a	1.14387	0.00540136
Gm10800	3.66649	0.000172518	Soat2	0.905448	0.00430457	Dll3	2.60955	0.00546664
Gm10801	3.37212	0.000520104	Sox8	0.827265	0.0276092	Zfp853	1.64909	0.00547115
Gm14685	4.20608	0.0064646	Speer4c	1.01097	0.00397851	Slc6a20a	1.05464	0.00547314
Gm17334	0.859727	0.0414068	Spire2	1.01698	0.000851862	Piezo2	1.78694	0.00548372
Gm20458	0.863635	0.0228776	Srpx2	1.71425	0.00049739	Dsg1a	1.42385	0.00549375
Gm20481	1.38616	0.00485743	St18	1.35487	2.66359e-05	Rgs1	1.06895	0.00550848
Gm20721	1.14092	0.000289037	Stxbp5l	1.16974	8.94827e-05	Slitrk4	1.97663	0.00560797
Gm21992	0.832405	0.031462	Sult1d1	1.30811	0.00721418	Enox1	1.10431	0.00567323
Gm45396	1.05089	0.0105822	Syt14	0.943846	0.00652377	Gm21742	1.11826	0.00571809
Gm867	1.81024	0.000648737	Tas1r3	1.01032	0.00722293	D630003M21Rik	0.810482	0.0058287
Gm9817	0.826477	0.0238133	Tbx21	0.837164	0.00106272	Gpsm3	0.876447	0.0059783
Gmfg	1.50182	0.0226794	Tcte1	0.812595	0.0166057	Mansc4	1.14885	0.00598434
Gng13	0.958214	0.0171694	Tek	1.21544	7.62052e-05	Sorcs3	1.17229	0.00604195
Gngt2	1.30727	0.0462229	Tekt1	0.996958	0.00776998	Upk3a	1.39322	0.00614019
Gpd1	1.03066	0.0118833	Timp4	1.0639	0.00497181	Mybpc1	1.12668	0.00638164
Gpnmb	0.898742	0.00291245	Tinag	0.898417	0.032923	Ppp1r1a	1.27512	0.00646534
Gpr183	1.38268	0.045948	Tmem156	0.813269	0.0243315	S100a9	2.46596	0.0064731
Gpr20	0.880958	0.0255632	Tmem236	1.09286	0.00188269	Smtnl2	1.69063	0.00656739
Hist2h2aa1	1.08368	0.0041535	Tmem45b	1.29911	0.000136437	Abhd11os	1.35729	0.00658124
Hmx3	0.80278	0.0483059	Tmem71	1.63434	0.0224988	E230016K23Rik	0.841081	0.00663097
Hpx	1.02059	0.00934806	Tmigd3	1.246	0.00750466	Rasd2	0.817852	0.00663522
Hs3st6	0.825569	0.012566	Tmprss6	0.855847	0.00978474	Trim66	0.836682	0.0066516
Icam5	0.950833	0.0352264	Tnf	1.05143	0.00039522	Coro1a	1.07483	0.00665853
Igf2	1.33271	0.0226082	Tnnc1	0.904721	0.022455	Pde9a	0.967581	0.00671787
Il12a	0.857932	0.02685	Tox3	0.847033	0.0170708	Il23a	1.23862	0.0067654
Il12rb1	0.805019	0.00992895	Trpm5	1.57705	2.16938e-05	Runx3	1.17407	0.00686217
Il25	1.12144	0.0282792	Trpm8	0.838394	0.0332029	Ltf	1.30082	0.00689367
Inmt	1.03523	0.026136	Tslp	1.01704	0.0448632	4930590J08Rik	1.21906	0.006936
Inpp5j	0.890605	0.00648027	Tstd1	1.06158	0.0168688	Car8	1.48772	0.00700081
Isg20	0.814997	0.0017568	Ttc25	1.36345	0.00145615	Efhd1	1.07566	0.00700901
Itgal	1.06146	0.0253996	Ttc9	1.27135	0.00111756	Rbp4	1.78013	0.00722705
Jakmip1	1.27666	0.0122566	Ugt8a	1.00707	0.0183404	Egr3	0.99497	0.00778459
Kcnh2	0.823815	0.00919444	Unc5d	0.918119	0.00448374	Cidea	1.11667	0.00783313
Kcnh8	0.86617	0.0097557	Uox	1.35111	0.0209356	Gm7932	1.32528	0.00807749
Kcnrg	0.901044	0.0370046	Vav1	1.02726	0.00392398	Tmod2	1.46284	0.00808321
Kif19a	0.990111	0.00134074	Wnt2b	0.906651	0.00479097	Sema6a	0.80607	0.00824712
Klk1b11	1.53669	0.0330891	Wnt9b	1.12478	0.0177231	Gm13305	1.60893	0.00824947
Lcat	1.07003	0.00976636	Xkr9	0.893744	0.0430674	Tspan2	1.03409	0.0083868
Lrrc36	0.971788	0.0227713	Zbtb16	0.896261	0.000330659	Fmn2	1.67983	0.00839552
Lrrc55	0.874101	0.0137242	Zmynd12	0.815195	0.0274219	Cldn9	0.84106	0.0085444
Malrd1	1.04363	0.029046				Camk2a	1.18376	0.00884523
Mchr1	1.74879	0.00991966				Ptprq	1.21829	0.00884854
Mfsd7c	0.940912	0.0250067				Cldn11	1.32297	0.00885589
Myo15b	1.02601	0.00983061				2900011O08Rik	1.35978	0.00887724
Neu2	0.889425	0.0233252				Proz	1.08051	0.00887802
Neurl2	0.813524	0.0105952				Gpx7	0.812063	0.00894924
Nlrc3	1.3567	0.0443774				Slc10a6	2.47038	0.00899002
Nme9	0.855843	0.0283576				Ntng1	1.3486	0.00900072
Nova2	1.00085	0.0162387				Foxe1	1.1772	0.0091404
Nr4a1	0.800502	0.00156487				Pinlyp	1.25754	0.00915451
Nrgn	1.51607	0.00252527				Insrr	1.8733	0.00933188
Nrros	0.855447	0.0277234				Tmem151b	1.35277	0.00945343
Odf3b	1.37459	0.0387541				Igfals	1.29569	0.00955968
Olfr157	0.873564	0.0360247				Csmd2	1.41405	0.00970676
Olfr204	0.804152	0.0187586				Pglyrp2	1.36782	0.00977063
Olfr77	1.14909	0.000986736				Slc16a13	0.818687	0.00977351
Pcbd1	0.854419	0.0413376				Rundc3a	0.804426	0.00989154
Pcdh20	0.823949	0.0289161				Cdc42ep1	0.948346	0.01001
Pde6a	1.56967	0.00199563				Tmem121	1.294	0.010013
Pecam1	0.845473	0.0223592				Rbks	0.929723	0.0100305
Pim2	0.864325	0.00733217				Gimap6	0.945812	0.0100531
Pllp	0.862103	0.0305912				Chadl	1.43544	0.0101017
Ppp1r27	0.951378	0.038189				Dsg4	1.72485	0.0101486
Prickle4	1.27293	0.0101251				Iapp	2.29597	0.0101585
Prol1	7.57479	2.30292e-06				Rbm24	1.71513	0.0101987
Prss22	0.957768	0.000879945				Tmem229a	1.38772	0.0102692
Prss53	0.960184	0.011932				Parvg	1.47966	0.0103429
Ptger1	1.39532	0.0469093				Slc34a2	0.81978	0.0104058
Ptpn7	1.36464	0.038227				Syt7	1.14972	0.0105346
Rag2	1.37305	0.0467049				Rbm38	1.21395	0.0106734
Ramp1	1.2888	0.0108078				Nrip2	1.11203	0.0109451
Ramp3	1.20944	0.00867375				Sectm1a	0.925685	0.0109856
Rd3	0.903015	0.0246475				Col2a1	2.44152	0.0112264
Rgs14	1.03773	0.00706505				Gjb3	0.944184	0.0114058
Rinl	0.857819	0.00941047				Foxi1	1.92522	0.0114451
Rnf157	1.22096	0.0284442				Aif1	1.05089	0.011673
RP23-186O3.11	1.02008	0.00358431				Lrp1b	1.26834	0.0117455
Rsph10b	1.08268	0.0100553				Col1a1	1.31393	0.0117623
Scgb1b27	7.3334	7.26339e-07				Brsk1	1.0282	0.0117984
Scgb2b27	6.20167	2.0202e-05				Fcer2a	1.66603	0.0119197
Scnn1g	0.844454	0.00319289				Bin2	1.26207	0.0120874
2022-09-01	1.03101	0.0190181				Ccdc92	0.803562	0.0123034
Sertad1	0.843581	0.00160945				Mat1a	1.25254	0.0123405
Sez6	1.24581	0.00267201				Pagr1b	3.3969	0.0124675
Sh2d1a	1.55651	0.0312735				Bex2	1.01118	0.0124716
Skap1	1.28531	0.0420999				Mid1-ps1	1.55254	0.0125086
Slamf1	1.32419	0.0423343				Grasp	1.1278	0.0125265
Slc14a1	0.924709	0.0349709				Tnfsf13	0.939149	0.0126496
Slc16a5	1.60856	0.00998704				Adgre1	1.41981	0.0126521
Slc23a1	1.18818	0.00569672				Meox1	0.820908	0.0129018
Slc28a2	1.01163	0.0196401				Slpi	0.841795	0.0130398
Slfn3	1.12092	0.0136528				Atp8b4	1.07073	0.0131019
Slfn4	1.11701	0.00989908				Cd3d	1.10494	0.0135012
Slpi	1.04179	0.0143823				Gfi1b	1.11376	0.0140197
Smim5	1.03984	0.0100173				Il25	1.21691	0.0141965
Snx20	1.25214	0.0208808				Trim9	0.909258	0.0142034
Sox10	2.02602	0.000553614				Tbc1d10c	1.12886	0.0143179
Spon2	0.894165	0.00373101				Slamf8	1.18137	0.0144217
Stk10	0.849391	0.0496101				Trbc1	0.85433	0.014431
Stoml3	1.38815	0.00854676				Gm42420	3.706	0.0144875
Tbc1d10c	1.09472	0.0451948				Car7	0.841255	0.0147566
Tdrd5	1.39858	0.0229949				Ifi206	1.30351	0.0147794
Tekt1	1.02352	0.0343581				Pcdhb7	1.53635	0.0148402
Tesc	1.44336	0.00132418				Astn1	1.42738	0.0156425
Tlr12	1.08612	0.0496				Myom3	1.06476	0.0157772
Tmc8	1.02883	0.0135142				Gm6969	1.67473	0.0160905
Tmem212	0.923316	0.038943				Ecscr	1.10096	0.0161102
Tmem265	1.52509	0.00700034				Myrfl	0.859645	0.0166263
Tnfrsf13b	0.984278	0.0197054				Celf5	1.10207	0.0167022
Tnfrsf26	1.2876	0.041064				Gm13304	2.26225	0.0169688
Traf3ip3	1.9622	0.00758033				1700047I17Rik2	1.27012	0.0172329
Trim34b	1.14096	0.0173318				Gm13301	0.97076	0.0172407
Trpm5	0.86445	0.0104969				Arhgap9	1.45736	0.0173498
Ttc21a	1.41004	0.00708566				Kremen2	0.942718	0.0173503
Ttc25	0.827666	0.00762019				Gm609	0.929822	0.0174662
Ttll3	0.904319	0.00172002				1500015O10Rik	1.10304	0.0175886
Ttll9	1.36451	0.00685428				Ctnna2	0.944917	0.0176148
Txk	1.61351	0.0260841				Krt23	0.816872	0.0177961
Ube2c	0.931223	0.03072				Selplg	0.891428	0.0182538
Ubxn11	0.886513	0.0152363				Kcnh8	1.04803	0.0182976
Ufsp1	0.824974	0.00468633				Gria1	1.15735	0.0184269
Umodl1	0.916773	0.0226056				Gm15889	0.881331	0.0188232
Vwa3a	1.54759	0.000702176				Serpina7	0.958797	0.0193377
Wdr38	1.13611	0.0150665				Hpse2	1.43067	0.0195175
Wdr66	0.967199	0.011119				Gsdma3	1.16027	0.0196758
Wnt11	1.17494	0.0114272				Tmc7	1.23988	0.019734
Zfp811	1.04634	0.0147466				Plppr5	0.85358	0.0198347
						Galnt2	0.949559	0.0198844
						Prune2	1.27149	0.0199433
						Cpne7	1.23794	0.0200684
						Gm37375	0.939306	0.0207387
						Gm37385	0.939306	0.0207387
						Adarb2	1.27632	0.0211774
						Clmp	0.835302	0.0212045
						Pcdhgc4	0.876477	0.0214261
						Ly9	0.998241	0.0215873
						Mmp7	1.08866	0.0216338
						2900052N01Rik	0.910726	0.0217163
						Ecm2	1.01512	0.0217277
						Sec14l2	1.26289	0.0217361
						Baiap3	1.02061	0.022905
						Barx1	1.17736	0.0230438
						Crp	1.95984	0.0239454
						Pik3cd	1.47769	0.0240348
						Snap25	1.1328	0.0240427
						Gm29170	1.12389	0.0253727
						Mag	0.947644	0.0255608
						Thsd7b	1.28735	0.0255638
						Ccl19-ps1	1.01803	0.0257861
						Tmem265	1.07106	0.0259072
						Kcnj5	0.856187	0.0260339
						Megf11	0.999263	0.0262271
						Olfml3	0.905942	0.0266906
						Csf2rb2	1.07474	0.0269688
						Gm9892	3.00974	0.027215
						B4galnt3	0.888617	0.027837
						Acsbg1	1.19499	0.028152
						Col9a3	0.87579	0.0283203
						Adgrl1	1.31007	0.0284864
						Adamts3	0.879661	0.0285346
						Mfsd7c	1.12364	0.0292113
						Gm10557	0.820587	0.0293639
						Ighg2c	3.61596	0.0300281
						AI182371	0.917022	0.0300804
						Cacna1g	0.917323	0.0306054
						Pdzd4	0.985789	0.0313019
						Degs2	0.957553	0.0314193
						Rgs14	1.19747	0.0314655
						Duxbl1	2.1431	0.0317954
						Gm17538	2.85688	0.0323311
						Nhlh2	2.32883	0.0325146
						Serpina3j	1.0307	0.033
						Lyz1	1.14265	0.0331175
						Abcc8	0.968125	0.0334171
						Hs3st4	0.836513	0.0336941
						Ltb	0.94962	0.0337346
						Pla1a	1.23876	0.0338711
						Ceacam10	0.967515	0.0338812
						Scn3a	1.9502	0.0346674
						Fgd3	0.828417	0.0347634
						Begain	0.977568	0.035212
						Lef1	0.969853	0.0372732
						C1qtnf4	0.836181	0.0375476
						Abcb1a	0.994299	0.0375896
						Gm6559	1.18029	0.0388756
						Olfml2b	2.54112	0.0394446
						Gm38070	0.908196	0.0395522
						Dbhos	1.16974	0.039944
						Lrrc32	0.876267	0.0410054
						Cd300a	0.823406	0.0424233
						Gm12918	4.15028	0.0425309
						Gm15710	4.15028	0.0425309
						Gm38312	0.825816	0.0426333
						Clec7a	0.845366	0.0427407
						Gm26691	2.71154	0.0430233
						Ccl22	1.14799	0.0430353
						Il12rb2	1.15619	0.0431691
						Gm4262	0.950123	0.0444632
						Sema3g	2.21925	0.0446188
						Rims2	1.26637	0.0446309
						Gm4265	1.18234	0.0446609
						Fcgr2b	0.947243	0.0447391
						Adgrf4	1.046	0.0461528
						Gm5602	0.86077	0.0462206
						Tnn	1.94132	0.0462329
						Gm43719	0.965139	0.0462978
						Tmem74b	1.00442	0.0469503
						Plcxd2	0.935053	0.0486724
						Aire	1.1337	0.0492809
						Chrna10	1.15873	0.0496713
						Gm7666	2.75769	0.0496909
						Nkx1-2	1.18773	0.0498573
